# Supplementary material for: Use of In Vivo Optical Coherence Tomography (OCT) for Surgical Margin Assessment in Keratinocyte Carcinomas: A Systematic Review
Source: Cancers (Basel). 2026 May 12;18(10):1562. doi: 10.3390/cancers18101562 (PMC13204519; doi:10.3390/cancers18101562)
Supplement: Supplementary file 1 [file cancers-18-01562-s001.zip]

Archive with 1 entries (1 files):
- cancers-4273491-supplementary.pdf
